# Supplementary material for: The Rolling of Food by Dung Beetles Affects the Oviposition of Competing Flies
Source: Insects. 2018 Jul 31;9(3):92. doi: 10.3390/insects9030092 (PMC6165008; doi:10.3390/insects9030092)
Supplement: Supplementary file 1 [file insects-09-00092-s001.zip]

Archive with 11 entries (8 files):
- Supplementary Materials 1/
- Supplementary Materials 1/.DS_Store
- __MACOSX/
- __MACOSX/Supplementary Materials 1/
- __MACOSX/Supplementary Materials 1/._.DS_Store
- Supplementary Materials 1/Supplementary Materials File 1-Number of eggs deposited by Lucilia cuprina.xlsx
- __MACOSX/Supplementary Materials 1/._Supplementary Materials File 1-Number of eggs deposited by Lucilia cuprina.xlsx
- Supplementary Materials 1/Supplementary Materials File 2-rolled ball and no rolled ball from Deltochilum furcatum.xlsx
- __MACOSX/Supplementary Materials 1/._Supplementary Materials File 2-rolled ball and no rolled ball from Deltochilum furcatum.xlsx
- Supplementary Materials 1/Supplementary Materials File 3-balls with and without pygidial secretions from D furcatum.xlsx
- __MACOSX/Supplementary Materials 1/._Supplementary Materials File 3-balls with and without pygidial secretions from D furcatum.xlsx
