# Supplementary material for: The Rolling of Food by Dung Beetles Affects the Oviposition of Competing Flies
Source: Insects. 2018 Jul 31;9(3):92. doi: 10.3390/insects9030092 (PMC6165008; doi:10.3390/insects9030092)
Supplement: Supplementary file 1 [file insects-09-00092-s001.zip › Supplementary Materials 1/Supplementary Materials File 1-Number of eggs deposited by Lucilia cuprina.xlsx]

## Sheet: Number of eggs
Number of eggs deposited by Lucilia cuprina during the photophase of the day
						mean values
Hour	Number of eggs deposited by Lucilia cuprina	Temperature in °C	Relative humidity		Hour	Number of eggs	Temperature in °C	Relative humidity
7		15.5	67		7		15.18	65.25
7		14.4	62		8	0	16.7	70.5
7		15.9	68		9	0	17.88	74
7		14.9	64		10	0	19.3	69.75
7		15.5	67		11	0	21.43	61.75
7		14.4	62		12	2.88	21.65	58.5
7		15.9	68		13	1.5	22.45	56.5
7		14.9	64		14	1.875	23.35	54.25
7		15.5	67		15	20.3125	22.9	54.25
7		14.4	62		16	56.4375	22.8	54
7		15.9	68		17	57.625	21.78	56.75
7		14.9	64		18	37.5625	19.85	63
7		15.5	67
7		14.4	62
7		15.9	68
7		14.9	64
8	0	16.5	72
8	0	15.3	73
8	0	16.5	72
8	0	18.5	65
8	0	16.5	72
8	0	15.3	73
8	0	16.5	72
8	0	18.5	65
8	0	16.5	72
8	0	15.3	73
8	0	16.5	72
8	0	18.5	65
8	0	16.5	72
8	0	15.3	73
8	0	16.5	72
8	0	18.5	65
9	0	18.2	72
9	0	17	74
9	0	17.5	75
9	0	18.8	75
9	0	18.2	72
9	0	17	74
9	0	17.5	75
9	0	18.8	75
9	0	18.2	72
9	0	17	74
9	0	17.5	75
9	0	18.8	75
9	0	18.2	72
9	0	17	74
9	0	17.5	75
9	0	18.8	75
10	0	18.9	69
10	0	19	69
10	0	18.8	72
10	0	20.5	69
10	0	18.9	69
10	0	19	69
10	0	18.8	72
10	0	20.5	69
10	0	18.9	69
10	0	19	69
10	0	18.8	72
10	0	20.5	69
10	0	18.9	69
10	0	19	69
10	0	18.8	72
10	0	20.5	69
11	0	19.6	61
11	0	22.1	61
11	0	20.2	62
11	0	23.8	63
11	0	19.6	61
11	0	22.1	61
11	0	20.2	62
11	0	23.8	63
11	0	19.6	61
11	0	22.1	61
11	0	20.2	62
11	0	23.8	63
11	0	19.6	61
11	0	22.1	61
11	0	20.2	62
11	0	23.8	63
12	0	20.5	54
12	0	22.4	57
12	0	21	62
12	0	22.7	61
12	0	20.5	54
12	0	22.4	57
12	0	21	62
12	0	22.7	61
12	0	20.5	54
12	0	22.4	57
12	0	21	62
12	46	22.7	61
12	0	20.5	54
12	0	22.4	57
12	0	21	62
12	0	22.7	61
13	0	22	50
13	0	22.7	54
13	0	22	61
13	0	23.1	61
13	0	22	50
13	0	22.7	54
13	0	22	61
13	0	23.1	61
13	0	22	50
13	0	22.7	54
13	0	22	61
13	0	23.1	61
13	0	22	50
13	0	22.7	54
13	24	22	61
13	0	23.1	61
14	0	22.4	48
14	0	23.4	53
14	0	23.4	58
14	0	24.2	58
14	0	22.4	48
14	0	23.4	53
14	0	23.4	58
14	0	24.2	58
14	0	22.4	48
14	0	23.4	53
14	30	23.4	58
14	0	24.2	58
14	0	22.4	48
14	0	23.4	53
14	0	23.4	58
14	0	24.2	58
15	0	22.4	49
15	0	21.6	56
15	325	23.4	55
15	0	24.2	57
15	0	22.4	49
15	0	21.6	56
15	0	23.4	55
15	0	24.2	57
15	0	22.4	49
15	0	21.6	56
15	0	23.4	55
15	0	24.2	57
15	0	22.4	49
15	0	21.6	56
15	0	23.4	55
15	0	24.2	57
16	0	21.1	50
16	0	22	56
16	0	23.5	55
16	128	24.6	55
16	0	21.1	50
16	0	22	56
16	41	23.5	55
16	131	24.6	55
16	23	21.1	50
16	0	22	56
16	87	23.5	55
16	0	24.6	55
16	372	21.1	50
16	0	22	56
16	0	23.5	55
16	121	24.6	55
17	0	19.9	54
17	0	20.7	59
17	0	22.7	57
17	54	23.8	57
17	0	19.9	54
17	0	20.7	59
17	328	22.7	57
17	44	23.8	57
17	0	19.9	54
17	3	20.7	59
17	250	22.7	57
17	0	23.8	57
17	0	19.9	54
17	0	20.7	59
17	200	22.7	57
17	43	23.8	57
18	0	18.2	62
18	0	19.6	63
18	0	20.5	64
18	107	21.1	63
18	13	18.2	62
18	86	19.6	63
18	0	20.5	64
18	130	21.1	63
18	0	18.2	62
18	177	19.6	63
18	0	20.5	64
18	0	21.1	63
18	0	18.2	62
18	0	19.6	63
18	88	20.5	64
18	0	21.1	63
