# Supplementary material for: The Rolling of Food by Dung Beetles Affects the Oviposition of Competing Flies
Source: Insects. 2018 Jul 31;9(3):92. doi: 10.3390/insects9030092 (PMC6165008; doi:10.3390/insects9030092)
Supplement: Supplementary file 1 [file insects-09-00092-s001.zip › Supplementary Materials 1/Supplementary Materials File 2-rolled ball and no rolled ball from Deltochilum furcatum.xlsx]

## Sheet: Male
Rolled ball and no rolled ball by males of Deltochilum furcatum
Treatment	Number of eggs of Lucilia cuprina	Total	percentage
Rolled ball	0	390	16.6809
Rolled ball	262
Rolled ball	0
Rolled ball	96
Rolled ball	26
Rolled ball	6
No rolled ball	338	1948	83.3191
No rolled ball	683
No rolled ball	85
No rolled ball	595
No rolled ball	219
No rolled ball	28
Total	2338	2338	100
Number of eggs of Lucilia cuprina	Rolled ball	No rolled ball
Total	390	1948
mean	65	324.667
standard deviation	103.172	267.685
standard error	42.1197	109.282
Number of eggs of Lucilia cuprina in rolled ball and no rolled ball
1	338
2	945
3	85
4	691
5	245
6	34
mean	389.667
standard deviation	358.362
standard error	146.301

## Sheet: Female
Rolled ball and no rolled ball by females of Deltochilum furcatum
Treatment	Number of eggs of Lucilia cuprina	Total	percentage
Rolled ball	88	887	22.2028
Rolled ball	180
Rolled ball	104
Rolled ball	0
Rolled ball	317
Rolled ball	198
No rolled ball	776	3108	77.7972
No rolled ball	372
No rolled ball	724
No rolled ball	354
No rolled ball	493
No rolled ball	389
Total	3995	3995	100
Number of eggs of Lucilia cuprina	Rolled ball	No rolled ball
Total	887	3108
mean	147.833	518
standard deviation	109.11	186.804
standard error	44.5439	76.2623
Number of eggs of Lucilia cuprina in rolled ball and no rolled ball
1	864
2	552
3	828
4	354
5	810
6	587
mean	665.833
standard deviation	201.378
standard error	82.2121
