# Supplementary material for: The Rolling of Food by Dung Beetles Affects the Oviposition of Competing Flies
Source: Insects. 2018 Jul 31;9(3):92. doi: 10.3390/insects9030092 (PMC6165008; doi:10.3390/insects9030092)
Supplement: Supplementary file 1 [file insects-09-00092-s001.zip › Supplementary Materials 1/Supplementary Materials File 3-balls with and without pygidial secretions from D furcatum.xlsx]

## Sheet: Males
Balls with and without pygidial secretions from males D. furcatum
Treatment	Number of eggs of Lucilia cuprina	Total	Percentage
With	910	1256	36.5541
With	0
With	346
Without	1267	2180	63.4459
Without	224
Without	689
Total	3436		100
Number of eggs of Lucilia cuprina	With	Without
mean	418.667	726.667
standard deviation	459.331	522.519
standard error	265.195	301.677
Balls with and without pygidial secretions from males D. furcatum
1	2177
2	224
3	1035
mean	1145.33
standard deviation	981.164
standard error	566.475

## Sheet: Females
Balls with and without pygidial secretions from females D. furcatum
Treatment	Number of eggs of Lucilia cuprina	Total	Percentage
With	1092	2533	47.7654
With	457
With	984
Without	2116	2770	52.2346
Without	607
Without	47
Total	5303		100
Number of eggs of Lucilia cuprina	With	Without
mean	844.333	923.333
standard deviation	339.759	1070.16
standard error	196.16	617.857
Balls with and without pygidial secretions from females D. furcatum
1	3208
2	1064
3	1031
mean	1767.67
standard deviation	1247.47
standard error	720.23
